# Supplementary material for: A Novel μCT Analysis Reveals Different Responses of Bioerosion and Secondary Accretion to Environmental Variability
Source: PLoS One. 2016 Apr 13;11(4):e0153058. doi: 10.1371/journal.pone.0153058 (PMC4830455; doi:10.1371/journal.pone.0153058)
Supplement: S1 Dataset — Environmental data are available at http://doi.pangaea.de/10.1594/PANGAEA.846699. (XLSX) [file pone.0153058.s010.xlsx]

## Sheet: Sheet1
Distance from Shore (m)	Bioerosion Rate (kg m-2 y-1)	Secondary Accretion Rate (mm y-1)
0.67	0.0252	0.0079
1.1	0.168	0.1716
3.1	0.4964	0.1316
5.8	0.2249	0.2633
8.2	0.3817	0.0383
10	0.599	0.1077
12.6	0.2464	0.1916
15.7	0.1484	0.2254
17.2	0.2276	0.0877
19.6	0.3633	0.1547
23.7	0.9097	0.1039
24.8	0.6317	0.1417
26.1	0.3205	0.1426
26.7	0.1537	0.2973
26.9	0.3318	0.2249
27.7	0.2557	0.1801
28.8	0.6598	0.1988
29.5	0.1455	0.2587
31.6	0.3689	0.4328
32.4	0.144	0.1026
